# Supplementary material for: Diagnostic Performance of Serum Leucine-Rich Alpha-2-Glycoprotein 1 in Pediatric Acute Appendicitis: A Prospective Validation Study
Source: Biomedicines. 2024 Aug 11;12(8):1821. doi: 10.3390/biomedicines12081821 (PMC11352011; doi:10.3390/biomedicines12081821)
Supplement: Supplementary file 1 [file biomedicines-12-01821-s001.zip]

Archive with 1 entries (1 files):
- biomedicines-3047343-supplementary.pdf
